# Supplementary material for: Analyses of the performance of the Ebola virus disease alert management system in South Sudan: August 2018 to November 2019
Source: PLoS Negl Trop Dis. 2020 Nov 30;14(11):e0008872. doi: 10.1371/journal.pntd.0008872 (PMC7728195; doi:10.1371/journal.pntd.0008872)
Supplement: S1 Data — (XLSX) [file pntd.0008872.s001.xlsx]

## Sheet: EVD suspected Alerts
Age in year	Age group	Sex	Date of onset	Date of Alert Notification	Temperature 'C	Fever	Vomiting	Bleeding	Headache	Cough	Loss of appetite	Joint pain	Muscle pain	Weakness/Fatigue	Diarrhea	Hiccups	Conjunctivitis	Dyspnea	Chest pain	Disorientatinon	Sore throat	State (palce of udentification of alert)	County	Village_Payam	Source of Report	Nationality	Travel_History	Countries transited	DRC visited	Other Country Visited	Any contact with EVD suspect	Status of Alert	Meet case definition	Sample Collected Yes/no	Date sample collected	Date sample sent to Juba	Date sample sent to UVRI	Laboratory result GeneXpert	Laboratory result PCR	Diagnosis	Remarks	Hotline activation
7	A_2	F		2018-08-29	37.8	Yes	Yes					No										Torit	Pageri	Motoyo	Screening point	South Sudanese	Yes	Uganda	Not Recorded	Uganda	No	Alive	No	No						Malaria & URTI
18	A_4	F		2018-08-31	38.1	Yes	Yes		Yes													Northern Upper Nile	Kadat		Health Worker	South Sudanese	No		Not Recorded		No	Alive	No	No						Malaria
38	A_8	M		2018-09-04	38.6	Yes	Yes		Yes													Torit	Pageri	Motoyo	Screening point	South Sudanese	Yes	Uganda	Not Recorded	Uganda	No	Alive	No	No						Malaria
21	A_5	M		2018-09-06	37.5	Yes	Yes					Yes	Yes									Torit			Screening point	South Sudanese	Unknown	Unknown	Not Recorded		No	Alive	No	No
32	A_7	M		2018-09-07	37.7	Yes	Yes					Yes	Yes									Torit	Amuru	Elegu	Screening point	Ugandan	Yes	Uganda	Not Recorded	Uganda	No	Alive	No	No						Malaria
80	A_14	M	2018-09-04	2018-09-08		No	No	No	Yes	No	No	No	Yes	No	No	No	No	Yes	No	No	No	Gbudue	Yambio	Yambio	Health Worker	South Sudanese	No	No	Not Recorded		No	Alive	Yes	Yes	2018-09-08	2018-09-13	2018-09-17	Negative	Negative
22	A_5	M		2018-09-10		Yes						Yes										Torit			Screening point	Ugandan	No		Not Recorded		No	Alive	No	No						Malaria
2	A_1	M		2018-09-20		Yes						Yes										Torit			Screening point	South Sudanese	No		Not Recorded		No	Alive	No	No						RTI & Dermatitis
13	A_4	M		2018-09-21		Yes	Yes		Yes													Torit			Screening point	South Sudanese	No		Not Recorded		No	Alive	No	No						Malaria
29	A_6	F		2018-09-22		Yes	Yes		Yes													Torit			Screening point	South Sudanese	No		Not Recorded		No	Alive	No	No						Malaria
10	A_3	M		2018-09-23		Yes	Yes		Yes													Torit			Screening point	Ugandan	No		Not Recorded		No	Alive	No	No						Malaria
25	A_6	M	2018-09-23	2018-09-25		Yes	No	Yes	No	No	No	No	No	Yes	No	No	No	Yes	No	No	No	Jubek	New Site	New Site	Health Worker	Ethiopian	No		Not Recorded		No	Alive	Yes	Yes	2018-09-26	2018-09-26	2018-09-27	Negative	Negative		Tested negative for other differential diagnosis including Marburg, CCHF, Yellow Fever	Yes
29	A_6	M		2018-10-03		Yes	Yes		Yes													Yei River		St Mary	Community	South Sudanese	Yes	DRC	Yes		No	Dead	No	No
41	A_9	M	2018-10-10	2018-10-10		Yes	No	No	Yes	No	No	No	Yes	No	No	No	No	No	No	No	No	Western Lake State	Rumbek	Tier	Health Worker	Congolese	Yes	DRC, Uganda	Yes	Uganda	No	Alive	Yes	Yes	2018-10-13	2018-10-13	2018-10-15	Negative	Negative		Tested negative for other differential diagnosis including Marburg, CCHF, Yellow Fever	Yes
15	A_4	M		2018-10-15	38.6	Yes			Yes													Torit	Pageri	Motoyo	Screening point	South Sudanese	Yes	Uganda	Not Recorded	Uganda	No	Alive	No	No						Malaria	The call come through 6666	Yes
8	A_2	F		2018-10-15	39.3	Yes			Yes	Yes												Torit	Pageri	Motoyo	Screening point	South Sudanese	Yes	Uganda	Not Recorded	Uganda	No	Alive	No	No						Malaria
2	A_1	M		2018-10-16	39.9	Yes																Torit	Pageri	Motoyo	Screening point	South Sudanese	Yes	Uganda	Not Recorded	Uganda	No	Alive	No	No						Malaria & dermatitis
60	A_13	M	2018-10-12	2018-10-15		No	No	Yes	Yes	No	No	No	No	No	No	No	No	No	No	No	No	Jubek	Gumbo	Gumbo	Health Worker	British	Yes	Uganda	Not Recorded	Uganda	No	Alive	Yes	Yes	2018-10-15	2018-10-16	2018-10-17	Negative	Negative	Malaria	Tested negative for other differential diagnosis including Marburg, CCHF, Yellow Fever
38	A_8	F		2018-10-17		Yes			Yes													Torit	Pageri	Nimule	Screening point	Ugandan	No		Not Recorded		Unknown	Alive	No	No						Malaria
17	A_4	M		2018-10-28		Yes																Torit	Pageri	Nimule	Screening point	Ugandan	No	Uganda	Not Recorded	Uganda	No	Alive	No	No						Malaria		Yes
11	A_3	F		2018-10-29		Yes																Jubek	Juba		Health Worker	South Sudanese	No		Not Recorded		No	Alive	No	No						Malaria		Yes
3	A_1	M		2018-11-01	39.2	Yes				Yes												Jubek	Juba	Hai-Game	Screening point	South Sudanese	No		Not Recorded		Unknown	Alive	No	No						Malaria
18	A_4	M		2018-11-01	39.1	Yes			Yes													Torit	Pageri	Rock city	Screening point	South Sudanese	Yes	Uganda	Not Recorded	Uganda	No	Alive	No	No						LRTI
27	A_6	M		2018-11-02	38.6	Yes						Yes										Torit	Pageri	Hai-Keniga	Screening point	South Sudanese	No		Not Recorded		No	Alive	No	No
30	A_7	M	2018-11-06	2018-11-06		Yes	Yes	Yes	Yes	No	Yes	Yes	Yes	Yes	Yes	No	No	Yes	No	Yes	No	Yei River	Lainya	Loka/Kenyi	Health Worker	South Sudanese	No		Not Recorded		No	Dead	Yes	Yes	2018-11-12	2018-11-12	2018-11-12	Negative	Negative		Tested negative for other differential diagnosis including Marburg, CCHF, Yellow Fever
80	A_14	M		2018-11-17	38.7	Yes	Yes			Yes												Gbudue	Yambio	Bakiwiri	Health Worker	South Sudanese	No		Not Recorded		No	Alive	No	No						Malaria		Yes
25	A_6	M	2018-11-17	2018-11-23		Yes	Yes	Yes	Yes	No	Yes	Yes	No	No	No	No	No	Yes	Yes	No	No	Gbudue	Nzara	Hai-Network	Health Worker	South Sudanese	Yes	DRC, Uganda	Yes	Uganda	No	Alive	Yes	Yes	2018-11-24	2018-11-24	2018-11-25	Negative	Negative	Postive for Yellow Fever	Sample tested positive for Yellow Fever	Yes
6	A_2	M		2018-11-25	38.2	Yes																Torit	Amuru	Elegu	Screening point	Ugandan	Yes	Uganda	Not Recorded	Uganda	No	Alive	No	No				Negative	Negative	Giardia	Tested negative for other differential diagnosis including Marburg, CCHF, Yellow Fever	Yes
9	A_2	M	2018-11-27	2018-11-28	36.6	Yes	Yes	Yes	No	No	No	Yes	No	No	No	No	No	Yes	No	No	No	Torit	Pageri	Rock city	Screening point	South Sudanese	Yes	Uganda	Not Recorded	Uganda	No	Alive	Yes	Yes	2018-11-28	2018-11-29	2018-11-30	Negative	Negative	Malaria	Tested negative for other differential diagnosis including Marburg, CCHF, Yellow Fever
37	A_8	M	2018-11-25	2018-11-28		No	Yes	Yes	No	Yes	Yes	Yes	No	Yes	No	Yes	No	Yes	No	Yes	No	Gbudue	Yambio	Yambio	Community	South Sudanese	No		Not Recorded		No	Dead	Yes	Yes	2018-11-30	2018-11-30	2018-12-01	Negative	Negative		Tested negative for other differential diagnosis including Marburg, CCHF, Yellow Fever	Yes
26	A_6	M		2018-11-28		Yes	Yes															Gbudue	Yambio	Town	Health Worker	South Sudanese	No		Not Recorded		No	Dead	No	No							Tested negative for other differential diagnosis including Marburg, CCHF, Yellow Fever
45	A_10	M		2018-11-30			Yes			Yes	Yes				Yes							Gbudue	Nzara	Kumbo bangi	Health Worker	Congolese	Yes	DRC	Yes		No	Alive	No	No
29	A_6	F	2018-12-03	2018-12-03	37.8	Yes	Yes	Yes	Yes	Yes	No	No	No	Yes	No	No	No	No	No	No	Yes	Northern Upper Nile	Renk	Hai Salam/Renk	Health Worker	South Sudanese	No		Not Recorded		No	Alive	Yes	Yes	2018-12-04	2018-12-04	2018-12-06	Negative	Negative		Tested negative for other differential diagnosis including Marburg, CCHF, Yellow Fever
32	A_7	M		2018-12-04		Yes	Yes		Yes													Gbudue	Yambio	Nagori	Community	South Sudanese	No		Not Recorded		No	Alive	No	No
45	A_10	M	2018-11-30	2018-12-04		Yes	Yes	Yes	Yes	Yes	Yes	No	No	Yes	Yes	No	No	Yes	Yes	No	No	Gbudue	Sakure	Kumbo Bangi	Health Worker	South Sudanese	Unknown		Not Recorded		Unknown	Alive	Yes	Yes	2018-12-04	2018-12-07	2018-12-08	Negative	Negative		Tested negative for other differential diagnosis including Marburg, CCHF, Yellow Fever	Yes
55	A_12	M	2018-12-14	2018-12-15		Yes	Yes	Yes	Yes	Yes	Yes	No	No	Yes	Yes	No	No	No	Yes	Yes	No	Jubek	Rajaf	Check Point	Community	South Sudanese	No		Not Recorded		No	Alive	Yes	Yes	2018-12-15	2018-12-15	2018-12-16	Negative	Negative		Tested negative for other differential diagnosis including Marburg, CCHF, Yellow Fever	Yes
28	A_6	M	2018-12-24	2018-12-25		Yes	Yes	Yes	Yes	No	No	No	No	Yes	No	No	Yes	No	No	Yes	No	Gbudue	Yambio	Stadium	Health Worker	South Sudanese	No		Not Recorded		No	Alive	Yes	Yes	2018-12-25	2018-12-26	2018-12-27	Negative	Negative		Tested negative for other differential diagnosis including Marburg, CCHF, Yellow Fever
31	A_7	M		2018-12-25		Yes			Yes													Gbudue	Yambio	Town	Health Worker	South Sudanese	No		Not Recorded		No	Alive	No	No						Malaria
15	A_4	F		2018-12-27		Yes			Yes													Gbudue	Yambio	Masia	Health Worker	South Sudanese	No		Not Recorded		No	Alive	No	No						Malaria
8	A_2	M		2018-12-28			Yes			Yes												Northern Liceh	Rubkona		Community	South Sudanese	No		Not Recorded		No	Alive	No	No								Yes
8	A_2	M		2018-12-28	38	Yes	Yes								Yes							Gbudue	Dorima	Dunga	Health Worker	South Sudanese	No		Not Recorded		No	Alive	No	No							Tested negative for other differential diagnosis including Marburg, CCHF, Yellow Fever
43	A_9	F		2018-12-30		Yes	Yes		Yes													Gbudue	Nzara	Basukambi	Health Worker	South Sudanese	No		Not Recorded		No	Alive	No	No
30	A_7	M	2019-01-27	2019-01-27		Yes	No	No	Yes	No	No	No	No	Yes	No	No	No	No	No	No	No	Torit	Pageri	Nimule	Screening point	Kenyan	Yes	Kenya	Not Recorded	Kenya	No	Alive	Yes	Yes	2019-01-27	2019-01-28	2019-01-28	Negative	Negative		Tested negative for other differential diagnosis including Marburg, CCHF, Yellow Fever
22	A_5	M	2019-01-29	2019-01-30	40.1	Yes	Yes	No	Yes	No	No	No	Yes	Yes	Yes	No	No	No	No	No	No	Torit	Pageri	Nimule	Screening point	Congolese	Yes	DRC	Yes		No	Alive	Yes	Yes	2019-01-30	2019-01-31	2019-02-02	Negative	Negative		Tested negative for other differential diagnosis including Marburg, CCHF, Yellow Fever
22	A_5	M		2019-02-05		Yes	Yes		Yes			Yes										Gbudue	Yambio		State Surveillance Officer	South Sudanese	No		Not Recorded		No	Alive	No	No								Yes
35	A_8	M	2019-02-08	2019-02-09		Yes	No	Yes	Yes	Yes	No	No	No	No	Yes	No	No	No	No	Yes	No	Jubek	Juba	Kator	Health Worker	South Sudanese	No		Not Recorded		No	Alive	Yes	Yes	2019-02-09	2019-02-09	2019-02-12	Negative	Negative		Tested negative for other differential diagnosis including Marburg, CCHF, Yellow Fever	Yes
30	A_7	M	2019-02-21	2019-02-21		Yes	Yes	Yes	No	No	No	No	No	No	No	No	No	No	No	No	No	Gbudue	Yambio	Yambio	Community	Congolese	No		Not Recorded		No	Dead	Yes	Yes	2019-02-21	2019-02-23	2019-02-25	Negative	Negative	Tuberculosis	Tested negative for other differential diagnosis including Marburg, CCHF, Yellow Fever
18	A_4	F	2019-02-23	2019-02-25	39.6	Yes	No	No	Yes	No	Yes	Yes	Yes	Yes	No	No	No	No	No	No	No	Gbudue	Sakure	Sakure	Screening point	South Sudanese	Yes	DRC	Yes		No	Alive	Yes	Yes	2019-02-25	2019-02-26	2019-02-27	Negative	Negative		Tested negative for other differential diagnosis including Marburg, CCHF, Yellow Fever
2.5	A_1	M	2019-02-22	2019-02-26	36.1	Yes	Yes	Yes	Yes	Yes	Yes	Yes	No	No	Yes	Yes	No	Yes	Yes	No	No	Gbudue	Gangura	Gangura	Health Worker	Congolese	Yes	DRC	Yes		No	Alive	Yes	Yes	2019-02-26	2019-02-27	2019-02-28	Negative	Negative		Tested negative for other differential diagnosis including Marburg, CCHF, Yellow Fever
15	A_4	M	2019-03-10	2019-03-11	38	Yes	No	Yes	Yes	No	Yes	Yes	No	No	No	No	No	Yes	Yes	Yes	No	Gbudue	Tombura	Nagerat	Health Worker	South Sudanese	No		Not Recorded		No	Alive	Yes	Yes	2019-03-12	2019-03-15	2019-03-16	Negative	Negative	Malaria	Tested negative for other differential diagnosis including Marburg, CCHF, Yellow Fever
11	A_3	M		2019-03-10	38	Yes	Yes		Yes		Yes							Yes	Yes	Yes		Gbudue	Tombura	Nageret	Health Worker	South Sudanese	No		Not Recorded		No	Alive	No	No						Malaria	Tested negative for other differential diagnosis including Marburg, CCHF, Yellow Fever
4.5	A_2	M	2019-03-15	2019-03-23		Yes	No	Yes	Yes	No	Yes	Yes	Yes	No	Yes	No	No	No	No	No	No	Terecia	Terekeka	Terekeka	Community	South Sudanese	No		Not Recorded		No	Dead	Yes	Yes	2019-03-23	2019-03-23	2019-03-26	Negative	Negative		Tested negative for other differential diagnosis including Marburg, CCHF, Yellow Fever	Yes
32	A_7	M	2019-03-20	2019-03-22		Yes	Yes	Yes	Yes	No	No	No	No	No	Yes	No	No	No	No	No	No	Jubek	Juba	munuki	Community	West African	Yes	DRC, Uganda	Yes	Uganda	No	Alive	Yes	Yes	2019-03-22	2019-03-22	2019-03-26			Acute diarrhea	Reported trhogh 6666	Yes
4	A_1	M	2019-03-24	2019-03-26	39	Yes	No	Yes	No	No	Yes	No	No	No	Yes	No	No	No	No	No	No	Tambura	Ezo		Health Worker	South Sudanese	No		Not Recorded		No	Alive	Yes	Yes	2019-03-26	2019-03-29	2019-04-01	Negative	Negative	Malaria	Tested negative for other differential diagnosis including Marburg, CCHF, Yellow Fever
7	A_2	F		2019-04-03	38.2	Yes	Yes	No	No	No	No	No	No	No	No	No	No	No	No	No	No	Tambura	Ezo		Health Worker	South Sudanese	No		Not Recorded		No	Alive	Yes	Yes	2019-04-03	2019-04-05	2019-04-06	Negative	Negative
1	A_1	M	2019-04-21	2019-04-22	38	Yes	Yes	No	Yes	No	No	Yes	No	Yes	Yes	No	No	No	No	No	No	Tambura	Ezo		Health Worker	South Sudanese	No		Not Recorded		No	Alive	Yes	Yes	2019-04-23	2019-04-25	2019-04-26	Negative	Negative
50	A_11	F	2019-05-19	2019-05-21		No	No	Yes	Yes	No	No	No	No	Yes	No	No	No	No	No	No	No	Gbudue	Yambio	Yambio	Health Worker	South Sudanese	No		Not Recorded		No	Dead	Yes	Yes	2019-05-21	2019-05-22	2019-05-24	Negative	Negative		Tested negative for other differential diagnosis including Marburg, CCHF, Yellow Fever	Yes
7	A_2	F	2019-05-28	2019-05-30		Yes	No	No	Yes	No	Yes	Yes	No	No	No	No	No	No	No	No	No	Tambura	Ezo	Ezo	Health Worker	South Sudanese	Yes	Unknown	Not Recorded		No	Dead	Yes	Yes	2019-06-01	2019-06-05	2019-06-06	Negative	Negative		Reported through 6666	Yes
16	A_4	M	2019-06-08	2019-06-13		Yes	No	Yes	Yes	Yes	Yes	Yes	Yes	Yes	No	No	Yes	No	No	No	No	Gbudue	Nabanga	Bazungua	Health Worker	South Sudanese	No		Not Recorded		No	Alive	Yes	Yes	2019-06-13	2019-06-15	2019-06-16	Negative	Negative	On treatment for treatment	Tested negative for other differential diagnosis including Marburg, CCHF, Yellow Fever
22	A_5	F		2019-06-07						Yes												Torit	Nimule	Nimule	Health Worker	Ugandan	No		Not Recorded		No	Alive	No	No						Malaria
9	A_2	F		2019-06-07	38.6																	Torit	Nimule	Nimule	State Surveillance Officer	South Sudanese	No		Not Recorded		No	Alive	No	No						Acute diarrhea		Yes
27	A_6	M	2019-06-15	2019-06-18	41.3	No	No	No	Yes	No	Yes	No	Yes	Yes	Yes	No	No	No	No	No	No	Warrap	Kuajok		Health Worker	South Sudanese	No		Not Recorded		No	Alive	Yes	Yes	2019-06-18	2019-06-18	2019-06-19	Negative	Negative	Acute diarrhea	Tested negative for other differential diagnosis including Marburg, CCHF, Yellow Fever
36	A_8	F		2019-06-19	38.7				Yes												Yes	Torit	Nimule	Elegu	State Surveillance Officer	Ugandan	No		Not Recorded		No	Alive	No	No
50	A_11	M		2019-06-08			Yes			Yes												Jubek	Juba	Khotor	Health Worker	South Sudanese	No		Not Recorded		No	Dead	No	No						Heart problem, enlarged liver		Yes
60	A_13	M		2019-06-08			Yes															Jubek	juba	Jondorou Village	Community	South Sudanese	No		Not Recorded		No	Dead	No	No						Malaria		Yes
46	A_10	M	2019-06-19	2019-06-20		Yes	No	Yes	Yes	No	No	Yes	Yes	Yes	Yes	No	No	Yes	Yes	No	No	Gbudue	Yambio	Yambio	Community	South Sudanese	No		Not Recorded		No	Alive	Yes	Yes	2019-06-20	2019-06-21	2019-06-24	Negative	Negative			Yes
23	A_5	F	2019-06-15	2019-07-04		No	Yes	Yes	Yes	No	No	Yes	No	No	No	No	No	No	No	No	No	Yei River	Yei	Luparete	Health Worker	South Sudanese	No		Not Recorded		No	Alive	Yes	Yes	2019-07-05	2019-07-06	2019-07-07	Negative	Negative	Malaria
27	A_6	M	2019-07-03	2019-07-05		Yes	No	Yes	Yes	No	No	No	No	No	No	No	No	No	No	No	No	Yei River	Atende	Atende	Health Worker	South Sudanese	No		Not Recorded		No	Dead	Yes	Yes	2019-07-08	2019-07-08	2019-07-08	Negative	Negative		Tested negative for other differential diagnosis including Marburg, CCHF, Yellow Fever
48	A_10	M	2019-07-19	2019-07-20		Yes	Yes	Yes	No	Yes	No	Yes	Yes	Yes	Yes	No	No	No	No	No	No	Gbudue	Yambio	Napere	Health Worker	South Sudanese	No		Not Recorded		No	Alive	Yes	Yes	2019-07-19	2019-07-21	2019-07-22	Negative	Negative		Tested negative for other differential diagnosis including Marburg, CCHF, Yellow Fever
30	A_7	M		2019-07-20		Yes			Yes													Torit	Nimule	Nimule BPOE	Screening point	South Sudanese	No		Not Recorded		No	Alive	No	No								Yes
56	A_12	F	2019-07-20	2019-07-24		No	Yes	Yes	Yes	No	No	Yes	Yes	No	No	No	No	No	Yes	No	No	Jubek	Tomping		Health Worker	South Sudanese	No		Not Recorded		No	Alive	Yes	Yes	2019-07-24	2019-07-24	2019-07-25	Negative	Negative			Yes
23	A_5	F		2019-07-24	36.7		Yes					Yes										Torit	Nimule	Nimule	Health Worker	Kenyan	No		Not Recorded		Unknown	Alive	No	No
15	A_4	F		2019-07-28	37	Yes				Yes		Yes										Maridi	Ibba	Ibba	State Surveillance Officer	South Sudanese	No		Not Recorded		No	Alive	No	No						ARTI
35	A_8	F		2019-07-29	36.8																	Gbudue	Yambio	bandala	State Surveillance Officer	South Sudanese	No		Not Recorded		No	Dead	No	No
22	A_5	F	2019-08-01	2019-08-03		No	Yes	Yes	No	Yes	No	No	Yes	No	No	No	No	No	No	No	No	Jubek	Juba	juba	State Surveillance Officer	South Sudanese	No		Not Recorded		No	Dead	Yes	Yes	2019-08-03	2019-08-04	2019-08-05	Negative	Negative		Tested negative for other differential diagnosis including Marburg, CCHF, Yellow Fever	Yes
60	A_13	M		2019-08-06			Yes															Gbudue	Yambio	Yambio	Health Worker	South Sudanese	No		Not Recorded		No	Dead	No	No						Heart Disease
2	A_1	F	2019-08-08	2019-08-10		Yes	Yes	Yes	No	No	Yes	No	No	Yes	Yes	No	Yes	No	No	No	No	Gbudue	Gangura	Emilia	State Surveillance Officer	South Sudanese	No		Not Recorded		No	Dead	Yes	Yes	2019-08-09	2019-08-10	2019-08-11	Negative	Negative
27	A_6	M	2019-08-05	2019-08-10		No	No	Yes	No	No	Yes	No	No	Yes	Yes	No	No	No	No	No	No	Gbudue	Yambio	Yambio	WHO State Coordinator	South Sudanese	No		Not Recorded		No	Alive	Yes	Yes	2019-08-10	2019-08-10	2019-08-11	Negative	Negative
43	A_9	F	2019-08-06	2019-08-11		Yes	Yes	Yes	No	Yes	Yes	No	Yes	Yes	No	No	No	No	No	No	No	Gbudue	Yambio	Yambio	RRT lead Team	South Sudanese	No		Not Recorded		No	Alive	Yes	Yes	2019-08-11	2019-08-12	2019-08-13	Negative	Negative	Malaria	Tested negative for other differential diagnosis including Marburg, CCHF, Yellow Fever
32	A_7	M		2019-08-11	37.6	Yes																Gbudue	Yambio	Yambio	Health Worker	South Sudanese	No		Not Recorded		No	Alive	No	No
35	A_8	F		2019-08-10		Yes			Yes		Yes	Yes										Gbudue	Yambio	Yambio	State Surveillance Officer	South Sudanese	No		Not Recorded		No	Dead	No	No							Tested negative for other differential diagnosis including Marburg, CCHF, Yellow Fever	Yes
12	A_3	F		2019-08-15		Yes																Jubek	Juba	Juba	Community	South Sudanese	No		Not Recorded		No	Alive	No	No						Acute Jaundice
17	A_4	F	2019-08-09	2019-08-16		Yes	Yes	Yes	Yes	No	Yes	No	Yes	Yes	No	No	No	No	Yes	No	No	Gbudue	Yambio	Yambio	WHO State Coordinator	South Sudanese	No		Not Recorded		No	Alive	Yes	Yes	2019-08-17	2019-08-17	2019-08-18	Negative	Negative		Tested negative for other differential diagnosis including Marburg, CCHF, Yellow Fever
35	A_8	M		2019-08-18			Yes															Jubek	Juba	munuki	Health Worker	South Sudanese	No		Not Recorded		No	Dead	No	No						Malaria
50	A_11	M	2019-08-16	2019-08-17		Yes	Yes	Yes	Yes	No	Yes	No	No	Yes	No	No	No	No	No	No	No	Gbudue	Yambio	Kikiwiri	State Surveillance Officer	South Sudanese	No		Not Recorded		No	Alive	Yes	Yes	2019-08-17	2019-08-19	2019-08-20	Negative	Negative	Malaria	Tested negative for other differential diagnosis including Marburg, CCHF, Yellow Fever	Yes
15	A_4	M	2019-08-16	2019-08-17		Yes	Yes	No	No	No	Yes	No	No	Yes	Yes	No	No	No	No	No	No	Gbudue	Zambago	Akorobodi	State Surveillance Officer	South Sudanese			Not Recorded		No	Alive	Yes	Yes	2019-08-17	2019-08-19	2019-08-20	Negative	Negative	Malaria	Tested negative for other differential diagnosis including Marburg, CCHF, Yellow Fever
32	A_7	F		2019-08-29		Yes																Gbudue	Makpandu	Makpandu	Community	Congolese	No		Not Recorded		No	Dead	No	No						Malaria	Patient died due to superimposed pneumonia
48	A_10	M		2019-08-30															Yes			Gbudue	Yambio	Gagara Emelia	State Surveillance Officer	South Sudanese	No		Not Recorded		No	Dead	No	No							Possible myocardial infection
32	A_7	M		2019-08-30	35				Yes													Jubek	Juba	Juba	Community	South Sudanese	No		Not Recorded		No	Alive	No	No							Referred to ENT doctor	Yes
8	A_2	F		2019-09-06		Yes													Yes			Wau	Gogrial East	Pathwon East	WHO State Coordinator	South Sudanese	No		Not Recorded		No	Alive	No	No							Patient admitted in the hospital ward, in an isolated corner
20	A_5	M		2019-09-07																		Yei River	Morobo	Morobo	State Surveillance Officer	South Sudanese	No		Not Recorded		No	Alive	No	No						Peptic ulcer disease	RRT mobilized and samples were collected and sent to Juba	Yes
28	A_6	M		2019-09-14																		Tambura	Ezo	Source Yubu	Health Worker	South Sudanese	No		Not Recorded		No	Dead	No	No
13	A_3	M	2019-09-10	2019-09-11		Yes	Yes	Yes	Yes	Yes	Yes	No	No	Yes	Yes	No	No	No	No	No	No	Gbudue	Makpandu	Health Worker	Health Worker	South Sudanese	No		Not Recorded		No	Dead	Yes	Yes	2019-09-11	2019-09-12	2019-09-13	Negative	Negative		Buried by SDB team
15	A_4	F		2019-09-17		Yes	Yes								Yes							Torit	Magwi	Nimule	Screening point	South Sudanese	No		Not Recorded		No	Alive	No	No							She had gone to Uganda 3 days ago to receive food supplies in bidi-bidi refugee camp. She is helpless and is at home.	Yes
20	A_5	M		2019-09-25		Yes			Yes				Yes								Yes	Torit	Magwi	Nimule	Screening point	South Sudanese	No		Not Recorded		No	Alive	No	No							Alert was investigated and dropped as it did not meet the EVD suspect case definitions.
29	A_6	M	2019-10-06	2019-10-06	39.4	Yes	Yes	Yes	Yes	Yes	Yes	No	No	No	No	No	No	No	No	No	Yes	Torit	Magwi	Nimule	Screening point	Congolese	No		Not Recorded		No	Alive	Yes	Yes	2019-10-06	2019-10-07	2019-10-08	Negative	Negative		The case’s travel history was not clear as he illegally assisted to cross to Nimule by bodaboda rider and another local business person.
37	A_8	M	2019-10-01	2019-10-07	39.1	Yes	Yes	No	Yes	Yes	Yes	Yes	No	Yes	No	No	No	No	No	No	No	Torit	County	Nimule	Screening point	Kenyan	No		Not Recorded		No	Alive	Yes	Yes	2019-10-08	2019-10-08	2019-10-08	Negative	Negative		The suspect narrated that two weeks ago his friend came from DRC and they had body contact through greetings. His friend didn’t seem to be having any symptoms according to him
47	A_10	M	2019-10-05	2019-10-10		Yes	Yes	Yes	Yes	Yes	Yes	Yes	Yes	Yes	No	No	No	No	No	No	Yes	Yei River	Yei	Lizira	Community	South Sudanese	No		Not Recorded		No	Dead	Yes	Yes	2019-10-11	2019-10-11	2019-10-11	Negative	Negative		He was reported on medication for malaria started a day ago. He had no history of travel to DRC within the last 21 days. However, he is not sure whether he could have come in contact with anyone from the DRC based on the nature of his job.
27	A_6	M		2019-10-13	38	Yes			Yes													Torite	Magwi	Nimule	Screening point	South Sudanese	No		Not Recorded		No	Alive	No	No
32	A_7	M	2019-10-19	2019-10-20		Yes	Yes	Yes	No	Yes	Yes	No	Yes	Yes	Yes	No	No	No	Yes	Yes	No	Gbudue	Yambio	Yambio	Community	South Sudanese	No		Not Recorded		No	Dead	Yes	Yes	2019-10-20	2019-10-21	2019-10-21	Negative	Negative			Yes
21	A_5	M	2019-10-22	2019-10-23		Yes	Yes	No	No	Yes	No	No	Yes	No	No	No	No	No	Yes	No	No	Torite	Magwi	Nimule	Community	South Sudanese	No		Not Recorded		No	Dead	Yes	Yes	2019-10-23	2019-10-23	2019-10-24	Negative	Negative		Sudden death
52	A_11	M		2019-11-03		Yes			Yes	Yes												Maridi	Ibba	Ibba	RRT lead Team	South Sudanese	No		Not Recorded		No	Dead	No	No							HIV postive patinet on treatment
45	A_10	M	2019-11-02	2019-11-04		No	Yes	Yes	Yes	No	No	No	Yes	Yes	Yes	No	No	No	Yes	Yes	Yes	Gbudue	Yambio	Yambio	Community	South Sudanese	No		Not Recorded		No	Alive	Yes	Yes	2019-11-04	2019-11-05	2019-11-05	Negative	Negative		The blood test positive for malaria	Yes
28	A_6	F		2019-11-13											Yes							Jubek	Juba	Luri	Community	South Sudanese	No		Not Recorded		No	Alive	No	No						Patient tested positive for H. Pylori at the hospital		Yes
40	A_9	M	2019-11-14	2019-11-18		Yes	Yes	Yes	Yes	Yes	No	Yes	Yes	Yes	Yes	No	No	No	No	No	No	Jubek	Juba	Juba	Health Worker	South Sudanese	Yes		Yes		No	Dead	Yes	Yes	2019-11-18	2019-11-18	2019-11-18	Negative	Negative			Yes
49	A_10	M	2019-11-20	2019-11-22	38.8	Yes	Yes	No	Yes	No	No	No	Yes	Yes	Yes	No	No	No	No	No	No	Gbudue	Yambio	Yambio	Health Worker	South Sudanese	No		No		No	Alive	Yes	Yes	2019-11-22	2019-11-23	2019-11-23	Negative	Negative	Patient tested positive for Malaria	Hemoglobin 3.5 mg/dl	Yes
11	A_3	M	2019-11-24	2019-11-24		No	Yes	Yes	No													Gbudue	Yambio	Yambio	Health Worker	South Sudanese	No		No		No	Alive	No	No						Abdominal distensio following banana consumption

## Sheet: Age group
Age group
0-4	A_1
5-9	A_2
10-14	A_3
15-19	A_4
20-24	A_5
25-29	A_6
30-34	A_7
35-39	A_8
40-44	A_9
45-49	A_10
50-54	A_11
55-59	A_12
60-64	A_13
75-80	A_14
